# Supplementary material for: State-Level Variability in Location of Death of Patients with End-Stage Liver Disease
Source: Dig Dis Sci. 2025 Oct 8;71(3):933–40. doi: 10.1007/s10620-025-09433-w (PMC12982227; doi:10.1007/s10620-025-09433-w)
Supplement: Supplementary file 1 — Supplementary file1 (ZIP 1382 KB) [file 10620_2025_9433_MOESM1_ESM.zip]

Archive with 21 entries (20 files):
- Supplementary/
- Supplementary/SDC Fig 1.jpg
- Supplementary/SDC Fig 2.jpg
- Supplementary/SDC Fig 3.jpg
- Supplementary/SDC Fig 4.jpg
- Supplementary/SDC Fig 5.jpg
- Supplementary/SDC Fig 6.jpg
- Supplementary/SDC Fig 7.jpg
- Supplementary/SDC Fig 8.jpg
- Supplementary/SDC Table 1.docx
- Supplementary/SDC Table 10.docx
- Supplementary/SDC Table 11.docx
- Supplementary/SDC Table 12.docx
- Supplementary/SDC Table 2.docx
- Supplementary/SDC Table 3.docx
- Supplementary/SDC Table 4.docx
- Supplementary/SDC Table 5.docx
- Supplementary/SDC Table 6.docx
- Supplementary/SDC Table 7.docx
- Supplementary/SDC Table 8.docx
- Supplementary/SDC Table 9.docx
